# Supplementary material for: Challenges and reforms in Spain’s health technology assessment system: analysis of criteria influencing medicines’ reimbursement decisions between 2019 and 2022 in Spain
Source: Eur J Health Econ. 2025 May 9;26(9):1569–79. doi: 10.1007/s10198-025-01790-7 (PMC12618429; doi:10.1007/s10198-025-01790-7)
Supplement: Supplementary file 2 — Supplementary Material 2 [file 10198_2025_1790_MOESM2_ESM.xlsx]

## Sheet: Neutrals
Unique_Words	Frequency
compared	67
shown	65
combination	61
placebo	45
data	37
clinical	36
first	36
years	32
based	31
median	28
significant	27
previously	24
terms	20
trial	19
response	18
group	17
profile	17
standard	15
studies	15
indication	14
locally	14
observed	14
one	14
time	14
activity	13
difference	13
indicated	13
line	13
rate	13
statistically	13
systemic	13
use	13
clinically	12
considered	12
achieved	11
conditional	11
control	11
evaluated	11
overall	11
weeks	11
associated	10
prior	10
reducing	10
similar	10
variable	10
variables	10
already	9
alternatives	9
candidates	9
differences	9
effects	9
every	9
showed	9
also	8
currently	8
reduction	8
seems	8
account	7
can	7
current	7
diagnosed	7
effect	7
followup	7
higher	7
require	7
since	7
symptomatic	7
activating	6
complete	6
life	6
multiple	6
regarding	6
studied	6
taking	6
within	6
acute	5
added	5
appears	5
presents	5
proportion	5
relative	5
secondary	5
significantly	5
alternative	4
despite	4
different	4
less	4
may	4
mean	4
must	4
need	4
reached	4
approximately	3
common	3
context	3
direct	3
disorders	3
events	3
exclusively	3
experience	3
frequent	3
highest	3
magnitude	3
reduce	3
relevance	3
reported	3
requirements	3
resulting	3
serious	3
show	3
single	3
specifically	3
allows	2
along	2
alterations	2
furthermore	2
known	2
reasons	2
required	2
able	1
according	1
add	1
adequately	1
comparable	1
completed	1
concluded	1
conclusions	1
confirmation	1
confirms	1
decreased	1
differs	1
little	1
necessary	1
numerous	1
possible	1
reduced	1
reduces	1
request	1
responded	1
security	1

## Sheet: Negative
Unique_Words	Frequency
limited	99
risk	92
absence	60
limitations	53
uncertainty	51
unknown	49
lack	45
difficult	35
failure	34
poor	22
uncontrolled	20
negative	19
risks	19
unacceptable	19
intolerance	18
insufficient	17
pain	17
alone	14
discontinued	14
problems	13
lacking	12
limits	12
worse	12
burden	11
caution	11
intolerant	11
lacks	10
depending	9
doubts	9
enough	9
failed	9
unfavorable	9
deterioration	8
suspicion	8
delay	7
difficulty	7
doubtful	7
economic	7
limitation	7
poorly	7
wait	7
worsening	7
inferiority	6
lesser	6
limit	6
unclear	6
aggressive	5
deficiency	5
delays	5
inadequate	5
damage	4
decline	4
delayed	4
difficulties	4
fall	4
falls	4
fever	4
frail	4
insufficiency	4
late	4
problem	4
unsatisfactory	4
concerns	3
discontinue	3
impossibility	3
inappropriate	3
inconsistency	3
ineffectiveness	3
irrelevant	3
overestimated	3
scarcity	3
uncertain	3
unexpected	3
unlikely	3
biases	2
controversial	2
controversy	2
incomplete	2
intermittent	2
minority	2
nonexistent	2
questionable	2
restrict	2
restricted	2
unstable	2
warnings	2
weakness	2
attenuated	1
complication	1
errors	1
fail	1
failures	1
forgotten	1
ignored	1
imbalance	1
impossible	1
inability	1
inconsistent	1
instability	1
intolerable	1
isolated	1
low	1
lowest	1
naive	1
poorer	1
slowed	1
slowly	1
underpowered	1
undesirable	1
unnecessary	1
unpredictable	1
warn	1
warning	1
weak	1
weaknesses	1
worst	1

## Sheet: Positive
Unique_Words	Frequency
efficacy	189
benefit	140
demonstrated	103
relevant	89
greater	78
advanced	67
well	65
increase	63
progression	60
appropriate	59
improvement	56
present	56
approved	53
main	49
recommended	46
quality	45
superiority	43
consistent	41
effective	40
new	40
effectiveness	39
better	37
confirmed	37
favorable	34
superior	33
additional	31
established	31
acceptable	30
good	25
important	25
increased	25
positive	22
authorization	20
performance	20
provide	20
improve	19
adequate	18
manageable	18
best	17
clear	16
determined	16
robust	16
significance	16
advantage	15
preferred	15
suitable	15
favor	13
stable	13
advisable	12
approval	12
progressive	11
safe	11
validated	11
advantages	10
improving	10
increases	10
rapid	10
benefits	9
gain	9
major	9
optimal	9
recommend	9
recommendation	9
special	9
sufficient	9
clearly	8
recommendations	8
beneficial	7
certainty	7
completely	7
continuing	7
definitive	7
greatest	7
improvements	7
lead	7
preferable	7
support	7
supportive	7
ability	6
extensive	6
obtaining	6
progress	6
reason	6
solid	6
solution	6
contribution	5
ensure	5
essential	5
exceptional	5
improved	5
reasonable	5
substantially	5
supported	5
supporting	5
useful	5
verify	5
candidate	4
comfortable	4
correct	4
desirable	4
evident	4
great	4
guarantee	4
improves	4
interest	4
sufficiently	4
contribute	3
convenience	3
eligible	3
extend	3
growth	3
importance	3
knowledge	3
precisely	3
producing	3
recovery	3
reliability	3
resolve	3
resolved	3
satisfactory	3
supports	3
tolerable	3
understand	3
understanding	3
affirm	2
correctly	2
efficiency	2
efficient	2
ensuring	2
extra	2
faster	2
highlight	2
identifying	2
illuminate	2
justified	2
knowing	2
leading	2
leads	2
offer	2
persistent	2
preventing	2
prominent	2
promising	2
responsible	2
resumption	2
retention	2
sensitive	2
strength	2
strong	2
trend	2
accredited	1
acquired	1
acuity	1
appreciable	1
appreciated	1
consistency	1
consistently	1
convenient	1
conveniently	1
encouraging	1
enhanced	1
exceeded	1
exceeding	1
exceeds	1
excellent	1
fundamental	1
granted	1
healthy	1
helping	1
manifested	1
nice	1
notable	1
pioneer	1
potency	1
precise	1
preferably	1
priority	1
recommends	1
remarkably	1
satisfactorily	1
satisfies	1
stimulating	1
stronger	1
success	1
unequivocally	1
utility	1
verification	1
verified	1
wellbeing
